# Supplementary material for: Nanoparticulate System for the Transdermal Delivery of Catechin as an Antihypercholesterol: In Vitro and In Vivo Evaluations
Source: Pharmaceuticals (Basel). 2022 Sep 13;15(9):1142. doi: 10.3390/ph15091142 (PMC9505170; doi:10.3390/ph15091142)
Supplement: Supplementary file 1 [file pharmaceuticals-15-01142-s001.zip]

Archive with 19 entries (18 files):
- Figure S7. NMR Spectrum DEPT.pdf
- __MACOSX/
- __MACOSX/._Figure S7. NMR Spectrum DEPT.pdf
- Figure S6. NMR-C Spectrum.pdf
- __MACOSX/._Figure S6. NMR-C Spectrum.pdf
- Figure S4. IR Spectrum Purified Catechin.pdf
- __MACOSX/._Figure S4. IR Spectrum Purified Catechin.pdf
- Figure S3. IR Spectrum of Catechin Standard.pdf
- __MACOSX/._Figure S3. IR Spectrum of Catechin Standard.pdf
- Figure S9. PSA PDI Zeta Potential of Transethosome Catechin.pdf
- __MACOSX/._Figure S9. PSA PDI Zeta Potential of Transethosome Catechin.pdf
- Figure S8. NMR Overlay Spectrum.pdf
- __MACOSX/._Figure S8. NMR Overlay Spectrum.pdf
- Figure S2. MS Spectrum.bmp
- __MACOSX/._Figure S2. MS Spectrum.bmp
- Figure S1. MS Spectrum Prediction.bmp
- __MACOSX/._Figure S1. MS Spectrum Prediction.bmp
- Figure S5. Spectrum IR Transethosomal Catechin.pdf
- __MACOSX/._Figure S5. Spectrum IR Transethosomal Catechin.pdf
